# Supplementary material for: The contribution of environmental and dispersal filters on phylogenetic and taxonomic beta diversity patterns in Amazonian tree communities
Source: Oecologia. 2021 Jul 29;196(4):1119–37. doi: 10.1007/s00442-021-04981-0 (PMC8367926; doi:10.1007/s00442-021-04981-0)
Supplement: Supplementary file 2 — Supplementary file2 (DOCX 8498 kb) [file 442_2021_4981_MOESM2_ESM.xlsx]

## Sheet: Appendix_S1
	Latitude	Longitude	pH	Orgmat %	P (ppm)	K (ppm)	Ca (ppm)	Mg (ppm)	Sand %	Silt %	Clay %	Precipitation_coldest_quarter	Mean_diurnal_range	Isothermality	Temperature_seasonality	Max_Temp_warm_month	Min_temp_cold_month	Temp_annual_range	Mean_T_wet_quarter	Mean_T_driest_quarter	Annual_mean_temp	Mean_temp_warm_quarter	Mean_temp_cold_quarter	Annual_precipitation	Precipitation_wet_month	Precipitation_driest_month	Precipitation_seasonality	Precipitation_wet_quarter	Precipitation_warm_quarter	dem0.5km	dem5km	dem50km	hsp0.5km	hsp5km	hsp50km	slope0.5km	slope5km	slope50km
ALTA_FLOR	-0.889	-75.458	3.78	2.7	4.5	116.3	4	21.5	46.2	25.6	28.2	804	94	82	616	313	199	114	247	261	256	262	246	2719	325	150	24	908	463	184.012	187.623	192.08	-1.67632	-0.930289	-1.77209	4.87853	5.36989	5.69687
ALTA_FLOR2	-0.896	-75.462	3.63	2.96	4.5	172.1	4	31.5	11.9	66.7	21.4	799	94	83	600	313	200	113	248	261	256	262	246	2699	319	149	24	897	458	204.032	200.966	196.425	-3.22202	-1.2952	-1.67686	11.4786	9.99159	6.9494
BOG_01	-0.698198	-76.4833	4.3	4.36	1.8	50	117	20	15	41	44	833	97	86	457	307	195	112	246	252	249	254	242	3166	332	204	16	953	642	284.559	275.815	269.911	5.08772	0.368468	-0.776139	18.1955	16.1789	15.4804
BOG_02	-0.699099	-76.4667	6.1	4.75	5.2	110	182	20	47	25	28	833	97	86	457	307	195	112	246	252	249	254	242	3166	332	204	16	953	642	262.11	263.907	262.363	2.41304	0.0753511	-1.41171	13.9969	14.4701	14.2994
BOG_03	-0.7	-76.4667	4.6	1.94	0	50	87	34	51	23	26	833	97	86	457	307	195	112	246	252	249	254	242	3166	332	204	16	953	642	261.385	263.748	262.504	0.205077	-0.535962	-1.29123	13.9867	14.447	14.344
BOG_04	-0.7	-76.4833	5	5.31	3	60	115	19	20	20	60	833	97	86	457	307	195	112	246	252	249	254	242	3166	332	204	16	953	642	280.276	274.529	270.02	5.53068	0.271835	-0.409127	17.1768	16.1147	15.5151
BOG_05	-0.699099	-76.4833	6.1	2.33	0	200	358	62	35	21	44	833	97	86	457	307	195	112	246	252	249	254	242	3166	332	204	16	953	642	282.673	275.099	269.981	6.01637	-0.129828	-0.359717	17.7179	16.1086	15.5095
BOG_06	-0.66667	-76.4333	4	2.67	0.2	40	23	12	27	25	48	829	97	86	451	308	196	112	247	253	250	255	243	3135	329	200	16	943	631	241.144	241.297	246.092	-0.989926	-0.977058	-1.57845	11.1509	11.1412	11.3706
CAN_01	-0.63333	-76.4667	3.8	3.93	1.5	50	30	14	14	32	54	831	97	85	455	308	195	113	246	252	249	254	242	3169	330	203	15	952	644	256.937	256.525	248.973	-1.47789	-1.65322	-2.22276	12.1348	12.3144	10.5501
DICAM_01	-0.56667	-76.1333	3.7	2.12	3.2	50	52	4	1	25	70	851	96	86	473	310	199	111	250	256	253	257	245	3025	326	180	18	919	571	228.593	228.907	230.724	-2.57181	-2.96371	-2.3175	6.18054	6.35145	5.97656
DICAM_02	-0.565769	-76.1333	3.8	21.92	3.5	50	146	15	1	26	71	851	96	86	473	310	199	111	250	256	253	257	245	3025	326	180	18	919	571	228.259	228.557	230.663	-2.8119	-3.25176	-2.22641	6.24428	6.41006	5.973
DICARO_01	-0.56667	-76.1167	4.6	2.85	2.8	30	203	20	13	39	48	850	96	86	472	310	199	111	247	257	253	258	246	3000	325	177	18	916	560	230.358	229.295	229.933	-2.76758	-2.65439	-2.27604	5.342	5.77249	6.08562
DICARO_02	-0.565769	-76.1167	4.2	5.31	4	40	165	21	9	43	48	850	96	86	472	310	199	111	247	257	253	258	246	3000	325	177	18	916	560	229.698	229.107	229.849	-3.61465	-2.3429	-2.21728	5.39764	5.81159	6.07934
DICARO_03	-0.568	-76.1167	4.3	4.34	3.5	40	180	21	1	27	72	850	96	86	472	310	199	111	247	257	253	258	246	3000	325	177	18	916	560	247.679	246.815	248.527	-2.09986	-0.942299	-1.73727	9.23865	8.78693	9.35723
GUEPI	-0.11	-75.524	4.95	9.11	6.053	63	53	23	70	17	13	872	93	85	575	313	204	109	250	262	257	262	248	2741	327	138	26	918	440	214.75	217.52	221.147	-2.58076	-1.45378	-1.61552	6.18386	6.70651	6.93299
GUEPPI	-0.11	-75.525	4.85	0.94	4.28	65	50	19	53	30	17	872	93	85	575	313	204	109	250	262	257	262	248	2741	327	138	26	918	440	251.361	249.388	244.728	-1.99425	-2.36811	-1.81997	9.16041	9.25038	8.68652
KAMBA_01	-3.01733	-77.9167	3.25	1.01	2.1	30	3	8.5	80	16	4	569	98	85	551	312	197	115	252	245	252	258	243	2402	257	162	16	748	513	385.553	352.11	298.426	10.15	4.01485	0.136553	32.8483	2.72602	1.5225
KAMBA_02	-3.01667	-77.9167	3.47	1.59	1.3	29.4	5	9.2	74.3	1.4	24.3	569	98	85	551	312	197	115	252	245	252	258	243	2402	257	162	16	748	513	277.629	300.307	301.063	-2.54676	-1.22058	0.311684	12.8342	16.0462	15.0946
KAMPA	-3.01722	-77.9139	3.47	2	4.5	59.4	4	8.9	73.3	23.3	3.4	562	97	84	559	314	199	115	253	246	253	260	245	2402	257	161	16	747	509	373.309	340.049	296.16	-2.23165	-0.24381	-0.234549	30.088	24.9733	14.3357
KAPAWI	-2.51667	-76.8333	3.82	4.65	0.097	69.4	2	11.4	65.4	17.8	16.8	790	99	86	527	313	199	114	250	258	254	259	246	2858	289	192	13	814	610	284.408	285.772	281.07	-2.83805	-1.46018	-1.30172	14.0148	13.6814	11.3334
KAPUT_01	-3.01632	-77.9139	3.16	1.78	4.5	72.6	4	23.4	78.3	13.3	8.4	562	97	84	559	314	199	115	253	246	253	260	245	2402	257	161	16	747	509	368.785	338.104	296.284	-4.79529	-1.40254	-0.415613	29.0134	24.4842	14.3156
KAPUT_02	-3.01667	-77.916	3.32	3.74	4.8	46	4	7.96	78.2	1	21.7	562	97	84	559	314	199	115	253	246	253	260	245	2402	257	161	16	747	509	266.221	273.441	299.926	0.580378	-1.93807	0.993033	8.85159	8.82287	15.0554
KAPUT_03	-3.01667	-77.92	4.09	3.98	2.44	34.6	4	7	62.5	35	2	569	98	85	551	312	197	115	252	245	252	258	243	2402	257	162	16	748	513	267.221	274.441	300.926	1.58038	-0.938068	1.99303	9.85159	9.82287	15.4176
PARCHE	-0.56972	-75.2347	3.29	2.99	1	159.6	5	52.7	20	11	69	838	93	81	669	317	203	114	251	265	260	266	249	2691	318	136	27	927	425	184.268	184.595	192.087	-0.731053	-2.26445	-2.68417	6.46886	6.66481	6.59455
PIR_01	-0.65	-76.45	3.7	3.48	1.2	40	20	21	27	37	36	830	97	86	450	308	196	112	247	253	250	255	243	3142	329	200	16	944	634	243.799	246.811	250.134	-0.451863	-1.03786	-1.43635	11.0282	11.6293	11.9133
SHI_01	-0.51667	-76.5333	4.2	4.55	1	40	50	21	15	25	60	831	97	86	449	307	195	112	245	251	249	253	242	3212	330	205	15	959	660	260.547	260.631	264.673	-2.88067	-1.981	-2.53813	7.95348	8.6484	9.89959
SHI_02	-0.515769	-76.5333	3.9	4.91	0.2	40	25	21	15	17	68	831	97	86	449	307	195	112	245	251	249	253	242	3212	330	205	15	959	660	260.624	260.625	264.347	-3.07214	-2.21249	-2.65074	7.68998	8.53618	9.81083
SHI_03	-0.514868	-76.5333	3.9	5.23	1	50	25	21	27	19	54	831	97	86	449	307	195	112	245	251	249	253	242	3212	330	205	15	959	660	260.746	260.738	264.077	-2.87873	-1.68823	-2.47886	7.44443	8.39188	9.713
STA_TERESITA	-0.853	-75.464	3.9	3.5	4.3	41	30	21	44	46	10	789	95	84	581	314	201	113	249	261	256	262	247	2666	315	145	24	885	447	309.94	302.172	305.111	-4.5372	-7.62938	-3.65362	15.172	14.0206	13.0364
TIP_01	-0.63333	-76.2333	4	4.24	0.5	40	40	21	31	27	42	841	96	86	489	309	198	111	249	256	252	256	244	3046	327	185	17	924	586	235.725	236.082	240.431	-2.37932	-2.77537	-2.32203	6.50328	6.40793	6.73945
TIP_02	-0.63333	-76.15	4.1	5.31	2	50	47	21	11	29	60	845	96	85	483	310	198	112	250	256	253	257	245	3009	326	180	18	918	567	234.52	233.521	235.185	0.0719683	-1.31624	-1.92382	9.05908	8.79627	8.26019
TIP_03	-0.63333	-76.2333	4.7	4.38	3.2	50	145	21	21	47	32	841	96	86	489	309	198	111	249	256	252	256	244	3046	327	185	17	924	586	235.856	236.242	240.453	-2.21047	-2.70637	-2.34484	6.46791	6.3822	6.74978
TIP_04	-0.61307	-76.5335	4.3	8.7	4	50	41	21	3	35	62	825	97	86	457	307	195	112	246	252	249	254	242	3186	329	206	15	954	655	261.135	258.692	264.641	2.56953	0.978949	0.408074	14.1588	13.5141	13.8966
TIP_05	-0.632429	-76.15	4.5	5.36	1.5	40	78	21	11	31	58	845	96	85	483	310	198	112	250	256	253	257	245	3009	326	180	18	918	567	235.546	234.155	235.19	0.521864	-1.02006	-1.96211	9.15477	8.82391	8.26986
YARINA	-0.56306	-75.23	3.29	2.99	1	159.6	5	52.7	10	12	78	838	93	81	669	317	203	114	251	265	260	266	249	2691	318	136	27	927	425	181.584	185.099	194.694	-2.09371	-2.62903	-2.86499	6.38246	6.94355	6.80293
YASUNI_JG	-0.55	-76.0833	4.3	4.62	1.8	30	172	21	1	37	62	850	96	86	472	310	199	111	247	257	253	258	246	3000	325	177	18	916	560	225.269	225.459	227.438	-1.9034	-2.87151	-2.31632	7.11599	6.68116	6.05463
YUTURI	-0.53333	-76.05	4.6	2.8	3.5	56	189.5	21	50	34	16	853	96	86	462	310	199	111	247	257	253	258	246	2984	324	174	19	916	552	226.83	223.513	222.161	-1.17722	-2.15097	-2.01264	6.89192	6.31395	5.83024
ZANCUDO	-0.617	-75.3833	4	3.4	7.8	56	200	21	66	22	12	815	94	83	608	315	202	113	251	263	258	264	249	2663	309	142	26	900	431	226.881	222.937	215.464	-5.33645	-3.50895	-1.93997	9.62225	9.44523	7.54528
ZANCUDO_02	-0.579	-75.4167	3.7	3.2	4.5	50.4	4	4.4	11.1	52.8	36.1	818	94	83	599	315	202	113	250	263	258	263	248	2669	310	143	26	899	433	208.12	208.655	210.991	-0.277258	-0.497883	-2.0918	7.44867	7.11059	6.70789
ZOJECHOE	-0.32421	-75.7005	4.83	2	4	65.8	636	20.5	30	69	1	873	94	85	545	311	201	110	248	260	255	260	246	2813	321	149	24	922	472	228.594	228.711	229.477	-0.143577	-2.02575	-1.66695	8.94744	8.7268	7.45782
ZOJECHOE_02	-0.336667	-75.7	4.71	2.5	0.83	115.3	303	15.1	33	64	3	856	94	85	531	312	202	110	250	261	256	261	248	2789	316	150	23	909	472	237.389	235.302	233.361	-1.21083	-2.24298	-1.84649	9.1776	9.23519	7.47978
